# Supplementary material for: Altrichthys alelia, a new brooding damselfish (Teleostei, Perciformes, Pomacentridae) from Busuanga Island, Philippines
Source: Zookeys. 2017 May 18;(675):45–55. doi: 10.3897/zookeys.675.12061 (PMC5523885; doi:10.3897/zookeys.675.12061)
Supplement: XML Treatment for Altrichthys alelia [file zookeys.675.12061-treatment1.xml]

<!DOCTYPE tp:taxon-treatment
  PUBLIC "-//TaxonX//DTD Taxonomic Treatment Publishing DTD v0 20100105//EN" "tax-treatment-NSO.dtd">
<tp:taxon-treatment xmlns:tp="http://www.plazi.org/taxpub"><tp:treatment-meta><kwd-group><label>Taxon classification</label><kwd><named-content xmlns:xlink="http://www.w3.org/1999/xlink" content-type="kingdom">Animalia</named-content></kwd><kwd><named-content xmlns:xlink="http://www.w3.org/1999/xlink" content-type="order">Perciformes</named-content></kwd><kwd><named-content xmlns:xlink="http://www.w3.org/1999/xlink" content-type="family">Pomacentridae</named-content></kwd></kwd-group><mixed-citation publication-type="journal"><person-group><name><surname>Bernardi</surname><given-names>Giacomo</given-names></name><name><surname>Longo</surname><given-names>Gary C.</given-names></name><name><surname>Quiros</surname><given-names>T.E. Angela L.</given-names></name></person-group><article-title>
          <italic><tp:taxon-name><tp:taxon-name-part taxon-name-part-type="genus" reg="Altrichthys">Altrichthys</tp:taxon-name-part> <tp:taxon-name-part taxon-name-part-type="species" reg="alelia">alelia</tp:taxon-name-part></tp:taxon-name></italic>, a new brooding damselfish (<tp:taxon-name><tp:taxon-name-part taxon-name-part-type="subclass">Teleostei</tp:taxon-name-part></tp:taxon-name>, <tp:taxon-name><tp:taxon-name-part taxon-name-part-type="order">Perciformes</tp:taxon-name-part></tp:taxon-name>, <tp:taxon-name><tp:taxon-name-part taxon-name-part-type="family">Pomacentridae</tp:taxon-name-part></tp:taxon-name>) from Busuanga Island, Philippines</article-title><source>Zookeys</source><day>18</day><month>5</month><year>2017</year><volume>2017</volume><issue>675</issue><fpage>45</fpage><lpage>55</lpage><pub-id pub-id-type="doi">10.3897/zookeys.675.12061</pub-id></mixed-citation></tp:treatment-meta><tp:nomenclature><tp:taxon-name>
              <tp:taxon-name-part taxon-name-part-type="genus" reg="Altrichthys">Altrichthys</tp:taxon-name-part>
              <tp:taxon-name-part taxon-name-part-type="species" reg="alelia">alelia</tp:taxon-name-part>
              <object-id xmlns:xlink="http://www.w3.org/1999/xlink" content-type="zoobank" xlink:type="simple">http://zoobank.org/0C9577DE-0F3F-4B27-80F7-9E1B4725212B</object-id>
            </tp:taxon-name><tp:taxon-authority>Bernardi, Longo, &amp; Quiros</tp:taxon-authority><tp:taxon-status xmlns:xlink="http://www.w3.org/1999/xlink" xlink:type="simple">sp. n.</tp:taxon-status></tp:nomenclature><tp:treatment-sec sec-type="type locality" id="SECID0EHKAC"><title>Type locality.</title><p>San José, Busuanga Island, Philippines, <named-content xmlns:xlink="http://www.w3.org/1999/xlink" content-type="dwc:verbatimCoordinates" xlink:type="simple"><named-content content-type="geo-json" specific-use="{&#34;type&#34;:&#34;Point&#34;,&#34;coordinates&#34;:[120.102200,12.191100]}" id="NCID0EQKAC" xlink:type="simple">12.1911°N ; 120.1022°E</named-content></named-content>.</p></tp:treatment-sec><tp:treatment-sec sec-type="Holotype" id="SECID0EVKAC"><title>Holotype.</title><p>
              <named-content xmlns:xlink="http://www.w3.org/1999/xlink" content-type="dwc:institutional_code" xlink:type="simple">PNM</named-content> 15195; 54.7 mm S.L., San José, Busuanga Island, Philippines, <named-content xmlns:xlink="http://www.w3.org/1999/xlink" content-type="dwc:verbatimCoordinates" xlink:type="simple"><named-content content-type="geo-json" specific-use="{&#34;type&#34;:&#34;Point&#34;,&#34;coordinates&#34;:[120.102200,12.191100]}" id="NCID0EDLAC" xlink:type="simple">12.1911°N ; 120.1022°E</named-content></named-content>, 3m, hand net, G. Bernardi, G. Longo and A. Quiros (Figures <xref ref-type="fig" rid="F1">1</xref>, <xref ref-type="fig" rid="F2">2</xref>).</p></tp:treatment-sec><tp:treatment-sec sec-type="Paratypes" id="SECID0EQLAC"><title>Paratypes.</title><p>
              <named-content xmlns:xlink="http://www.w3.org/1999/xlink" content-type="dwc:institutional_code" xlink:type="simple">CAS</named-content> 241438, 3 adult specimens, <abbrev xmlns:xlink="http://www.w3.org/1999/xlink" xlink:title="Standard Length" id="ABBRID0E2LAC" xlink:type="simple">SL</abbrev> 51.0-54.1 mm; <named-content xmlns:xlink="http://www.w3.org/1999/xlink" content-type="dwc:institutional_code" xlink:type="simple">CAS</named-content> 241439, 8 juvenile individuals, <abbrev xmlns:xlink="http://www.w3.org/1999/xlink" xlink:title="Standard Length" id="ABBRID0EEMAC" xlink:type="simple">SL</abbrev> 13.9 – 19.7mm. Both lots collected with Holotype, Busuanga Island, Philippines, 3m, hand net, G. Bernardi, G. Longo and A. Quiros.</p></tp:treatment-sec><tp:treatment-sec sec-type="material" id="SECID0EIMAC"><title>Comparative material.</title><p>
              <italic><tp:taxon-name><tp:taxon-name-part taxon-name-part-type="genus" reg="Altrichthys">Altrichthys</tp:taxon-name-part> <tp:taxon-name-part taxon-name-part-type="species" reg="azurelineatus">azurelineatus</tp:taxon-name-part></tp:taxon-name></italic>. Holotype: USNM 89957 (one specimen, Uson Island), Paratypes USNM 96398 (one specimen Tara island), USNM 96425 (one specimen, Tara Island). <italic><tp:taxon-name><tp:taxon-name-part taxon-name-part-type="genus" reg="Altrichthys">Altrichthys</tp:taxon-name-part> <tp:taxon-name-part taxon-name-part-type="species" reg="azurelineatus">azurelineatus</tp:taxon-name-part></tp:taxon-name></italic> 5 specimens from Uson Island, <italic><tp:taxon-name><tp:taxon-name-part taxon-name-part-type="genus" reg="Altrichthys">A.</tp:taxon-name-part> <tp:taxon-name-part taxon-name-part-type="species" reg="curatus">curatus</tp:taxon-name-part></tp:taxon-name></italic> 5 specimens from Uson Island and Sangat Island.</p></tp:treatment-sec><tp:treatment-sec sec-type="diagnosis" id="SECID0EPNAC"><title>Diagnosis and description.</title><p>A species of <italic><tp:taxon-name><tp:taxon-name-part taxon-name-part-type="genus" reg="Altrichthys">Altrichthys</tp:taxon-name-part></tp:taxon-name></italic> distinguished by the following combination of characters: dorsal rays XIV, 13–14; anal rays II, 15, tubed lateral line scales 14–15 (Table <xref ref-type="table" rid="T1">1</xref>); preorbital and sensory pores small and numerous, usually more than 30, adult coloration in life pale green on upper half grading to white on lower part; iris silvery; pale yellow to gold outer margin of dorsal and upper and lower edges of caudal fin. Fins mainly white to translucent. Juveniles up to 16mm in length are mostly white with a prominent yellow stripe along the lateral line (Figure <xref ref-type="fig" rid="F3">3</xref>). Adults are generally of the same size as other <italic><tp:taxon-name><tp:taxon-name-part taxon-name-part-type="genus" reg="Altrichthys">Altrichthys</tp:taxon-name-part></tp:taxon-name></italic> adults, approximately 70–80mm <abbrev xmlns:xlink="http://www.w3.org/1999/xlink" xlink:title="Total Length" id="ABBRID0ELOAC" xlink:type="simple">TL</abbrev>. <italic><tp:taxon-name><tp:taxon-name-part taxon-name-part-type="genus" reg="Altrichthys">Altrichthys</tp:taxon-name-part> <tp:taxon-name-part taxon-name-part-type="species" reg="alelia">alelia</tp:taxon-name-part></tp:taxon-name></italic> differs from <italic><tp:taxon-name><tp:taxon-name-part taxon-name-part-type="genus" reg="Altrichthys">A.</tp:taxon-name-part> <tp:taxon-name-part taxon-name-part-type="species" reg="curatus">curatus</tp:taxon-name-part></tp:taxon-name></italic> by having long filaments at the trailing edges of the dorsal and caudal fins, and from <italic><tp:taxon-name><tp:taxon-name-part taxon-name-part-type="genus" reg="Altrichthys">A.</tp:taxon-name-part> <tp:taxon-name-part taxon-name-part-type="species" reg="azurelineatus">azurelineatus</tp:taxon-name-part></tp:taxon-name></italic> by lacking any black lining of the outer edges of dorsal and caudal fins. These black margins are represented by yellow/gold margins in <italic><tp:taxon-name><tp:taxon-name-part taxon-name-part-type="genus" reg="Altrichthys">A.</tp:taxon-name-part> <tp:taxon-name-part taxon-name-part-type="species" reg="alelia">alelia</tp:taxon-name-part></tp:taxon-name></italic> (Figure <xref ref-type="fig" rid="F4">4</xref>). Pored lateral <!--PageBreak-->line scales easily distinguish <italic><tp:taxon-name><tp:taxon-name-part taxon-name-part-type="genus" reg="Altrichthys">A.</tp:taxon-name-part> <tp:taxon-name-part taxon-name-part-type="species" reg="curatus">curatus</tp:taxon-name-part></tp:taxon-name></italic> (17–18) and <italic><tp:taxon-name><tp:taxon-name-part taxon-name-part-type="genus" reg="Altrichthys">A.</tp:taxon-name-part> <tp:taxon-name-part taxon-name-part-type="species" reg="azurelineatus">azurelineatus</tp:taxon-name-part></tp:taxon-name></italic> (10-14). Counts for <italic><tp:taxon-name><tp:taxon-name-part taxon-name-part-type="genus" reg="Altrichthys">A.</tp:taxon-name-part> <tp:taxon-name-part taxon-name-part-type="species" reg="alelia">alelia</tp:taxon-name-part></tp:taxon-name></italic> are most similar to and overlap <italic><tp:taxon-name><tp:taxon-name-part taxon-name-part-type="genus" reg="Altrichthys">A.</tp:taxon-name-part> <tp:taxon-name-part taxon-name-part-type="species" reg="azurelineatus">azurelineatus</tp:taxon-name-part></tp:taxon-name></italic> counts, but exhibit a higher mode (15).</p><fig id="F3" position="float" orientation="portrait"><label>Figure 3.</label><caption><p>
                  <italic><tp:taxon-name><tp:taxon-name-part taxon-name-part-type="genus" reg="Altrichthys">Altrichthys</tp:taxon-name-part> <tp:taxon-name-part taxon-name-part-type="species" reg="alelia">alelia</tp:taxon-name-part></tp:taxon-name></italic> in its natural environment, near a common nesting substrate, the coral <italic><tp:taxon-name><tp:taxon-name-part taxon-name-part-type="genus" reg="Porites">Porites</tp:taxon-name-part> <tp:taxon-name-part taxon-name-part-type="species" reg="cylindrica">cylindrica</tp:taxon-name-part></tp:taxon-name></italic>.</p></caption><graphic xmlns:xlink="http://www.w3.org/1999/xlink" xlink:href="zookeys-675-045-g003.jpg" position="float" orientation="portrait" xlink:type="simple" id="oo_136598.jpg"/></fig><fig id="F4" position="float" orientation="portrait"><label>Figure 4.</label><caption><p>
                  <italic><tp:taxon-name><tp:taxon-name-part taxon-name-part-type="genus" reg="Altrichthys">Altrichthys</tp:taxon-name-part></tp:taxon-name></italic> species. Juvenile and adult <italic><tp:taxon-name><tp:taxon-name-part taxon-name-part-type="genus" reg="Altrichthys">Altrichthys</tp:taxon-name-part></tp:taxon-name></italic> are shown from left to right: <italic><tp:taxon-name><tp:taxon-name-part taxon-name-part-type="genus" reg="Altrichthys">A.</tp:taxon-name-part> <tp:taxon-name-part taxon-name-part-type="species" reg="alelia">alelia</tp:taxon-name-part></tp:taxon-name></italic>, <italic><tp:taxon-name><tp:taxon-name-part taxon-name-part-type="genus" reg="Altrichthys">A.</tp:taxon-name-part> <tp:taxon-name-part taxon-name-part-type="species" reg="azurelineatus">azurelineatus</tp:taxon-name-part></tp:taxon-name></italic>, and <italic><tp:taxon-name><tp:taxon-name-part taxon-name-part-type="genus" reg="Altrichthys">A.</tp:taxon-name-part> <tp:taxon-name-part taxon-name-part-type="species" reg="curatus">curatus</tp:taxon-name-part></tp:taxon-name></italic>. Note the prominent yellow line in the juvenile <italic><tp:taxon-name><tp:taxon-name-part taxon-name-part-type="genus" reg="Altrichthys">A.</tp:taxon-name-part> <tp:taxon-name-part taxon-name-part-type="species" reg="alelia">alelia</tp:taxon-name-part></tp:taxon-name></italic>, and the lack of black margins in the dorsal and caudal fins in the adult.</p></caption><graphic xmlns:xlink="http://www.w3.org/1999/xlink" xlink:href="zookeys-675-045-g004.jpg" position="float" orientation="portrait" xlink:type="simple" id="oo_136599.jpg"/></fig><table-wrap id="T1" position="float" orientation="portrait"><label>Table 1.</label><caption><p>Morphometric and Meristic measurements of <italic><tp:taxon-name><tp:taxon-name-part taxon-name-part-type="genus" reg="Altrichthys">Altrichthys</tp:taxon-name-part></tp:taxon-name></italic>. Lines present, from top to bottom, numbers for Total Length (<abbrev xmlns:xlink="http://www.w3.org/1999/xlink" xlink:title="Total Length" id="ABBRID0EIFAE" xlink:type="simple">TL</abbrev>), Standard Length (<abbrev xmlns:xlink="http://www.w3.org/1999/xlink" xlink:title="Standard Length" id="ABBRID0EMFAE" xlink:type="simple">SL</abbrev>), Depth, With, Eye Diameter (<abbrev xmlns:xlink="http://www.w3.org/1999/xlink" xlink:title="Eye Diameter" id="ABBRID0EQFAE" xlink:type="simple">Eye</abbrev>), spine and ray counts for Dorsal and Anal fins, and Tubed Lateral Line Scales (Tubed <abbrev xmlns:xlink="http://www.w3.org/1999/xlink" xlink:title="Lateral Line" id="ABBRID0EUFAE" xlink:type="simple">LL</abbrev> scales). Number in parenthesis represent percentage of the Standard length). The first column is the species holotype.</p></caption><table id="TID0ERJAC" rules="all"><tbody><tr><th rowspan="1" colspan="1">Voucher number</th><th rowspan="1" colspan="1">
                      <named-content xmlns:xlink="http://www.w3.org/1999/xlink" content-type="dwc:institutional_code" xlink:type="simple">PNM</named-content> 15195/</th><th rowspan="1" colspan="1">
                      <named-content xmlns:xlink="http://www.w3.org/1999/xlink" content-type="dwc:institutional_code" xlink:type="simple">CAS</named-content> 241438/</th><th rowspan="1" colspan="1">
                      <named-content xmlns:xlink="http://www.w3.org/1999/xlink" content-type="dwc:institutional_code" xlink:type="simple">CAS</named-content> 241438/</th><th rowspan="1" colspan="1">
                      <named-content xmlns:xlink="http://www.w3.org/1999/xlink" content-type="dwc:institutional_code" xlink:type="simple">CAS</named-content> 241438/</th></tr><tr><th rowspan="1" colspan="1"/><th rowspan="1" colspan="1">9</th><th rowspan="1" colspan="1">10</th><th rowspan="1" colspan="1">11</th><th rowspan="1" colspan="1">12</th></tr><tr><td rowspan="1" colspan="1">
                      <abbrev xmlns:xlink="http://www.w3.org/1999/xlink" xlink:title="Total Length" id="ABBRID0EZHAE" xlink:type="simple">TL</abbrev> (mm)</td><td rowspan="1" colspan="1">73.6</td><td rowspan="1" colspan="1">66.8</td><td rowspan="1" colspan="1">66.2</td><td rowspan="1" colspan="1">70.2</td></tr><tr><td rowspan="1" colspan="1">
                      <abbrev xmlns:xlink="http://www.w3.org/1999/xlink" xlink:title="Standard Length" id="ABBRID0EOIAE" xlink:type="simple">SL</abbrev> (mm)</td><td rowspan="1" colspan="1">54.9</td><td rowspan="1" colspan="1">51.6</td><td rowspan="1" colspan="1">51.0</td><td rowspan="1" colspan="1">54.1</td></tr><tr><td rowspan="1" colspan="1">Depth (mm)</td><td rowspan="1" colspan="1">31.6 (57.6%)</td><td rowspan="1" colspan="1">30.2 (58.5%)</td><td rowspan="1" colspan="1">30.0 (58.8%)</td><td rowspan="1" colspan="1">31.2 (57.7%)</td></tr><tr><td rowspan="1" colspan="1">Width (mm)</td><td rowspan="1" colspan="1">9.6 (17.5%)</td><td rowspan="1" colspan="1">11.0 (21.3%)</td><td rowspan="1" colspan="1">11.6 (22.7%)</td><td rowspan="1" colspan="1">11.1 (20.5%)</td></tr><tr><td rowspan="1" colspan="1">
                      <abbrev xmlns:xlink="http://www.w3.org/1999/xlink" xlink:title="Eye Diameter" id="ABBRID0EDKAE" xlink:type="simple">Eye</abbrev> (mm)</td><td rowspan="1" colspan="1">5.2 (9.5%)</td><td rowspan="1" colspan="1">5.4 (10.5%)</td><td rowspan="1" colspan="1">5.6 (11.0%)</td><td rowspan="1" colspan="1">5.7 (10.5%)</td></tr><tr><td rowspan="1" colspan="1">Dorsal fin</td><td rowspan="1" colspan="1">XIII, 14</td><td rowspan="1" colspan="1">XIV, 13</td><td rowspan="1" colspan="1">XIV, 13</td><td rowspan="1" colspan="1">XIII, 14</td></tr><tr><td rowspan="1" colspan="1">Anal fin</td><td rowspan="1" colspan="1">II,15</td><td rowspan="1" colspan="1">II,15</td><td rowspan="1" colspan="1">II,15</td><td rowspan="1" colspan="1">II,15</td></tr><tr><td rowspan="1" colspan="1">Tubed <abbrev xmlns:xlink="http://www.w3.org/1999/xlink" xlink:title="Lateral Line" id="ABBRID0EYLAE" xlink:type="simple">LL</abbrev> scales</td><td rowspan="1" colspan="1">15</td><td rowspan="1" colspan="1">14</td><td rowspan="1" colspan="1">14</td><td rowspan="1" colspan="1">15</td></tr></tbody></table></table-wrap><!--PageBreak--><p>In addition, Sanger sequencing results show that <italic><tp:taxon-name><tp:taxon-name-part taxon-name-part-type="genus" reg="Altrichthys">Altrichthys</tp:taxon-name-part> <tp:taxon-name-part taxon-name-part-type="species" reg="alelia">alelia</tp:taxon-name-part></tp:taxon-name></italic> individuals form a group most closely related to, but distinct from, <italic><tp:taxon-name><tp:taxon-name-part taxon-name-part-type="genus" reg="Altrichthys">A.</tp:taxon-name-part> <tp:taxon-name-part taxon-name-part-type="species" reg="azurelineatus">azurelineatus</tp:taxon-name-part></tp:taxon-name></italic> (Figure <xref ref-type="fig" rid="F5">5</xref>). <italic><tp:taxon-name><tp:taxon-name-part taxon-name-part-type="genus" reg="Altrichthys">Altrichthys</tp:taxon-name-part> <tp:taxon-name-part taxon-name-part-type="species" reg="alelia">alelia</tp:taxon-name-part></tp:taxon-name></italic> sequences differed from their closest relative <italic><tp:taxon-name><tp:taxon-name-part taxon-name-part-type="genus" reg="Altrichthys">A.</tp:taxon-name-part> <tp:taxon-name-part taxon-name-part-type="species" reg="azurelineatus">azurelineatus</tp:taxon-name-part></tp:taxon-name></italic> by one fixed difference at the nuclear locus RAG2. For mitochondrial markers, <italic><tp:taxon-name><tp:taxon-name-part taxon-name-part-type="genus" reg="Altrichthys">Altrichthys</tp:taxon-name-part> <tp:taxon-name-part taxon-name-part-type="species" reg="alelia">alelia</tp:taxon-name-part></tp:taxon-name></italic> sequences differed from <italic><tp:taxon-name><tp:taxon-name-part taxon-name-part-type="genus" reg="Altrichthys">A.</tp:taxon-name-part> <tp:taxon-name-part taxon-name-part-type="species" reg="azurelineatus">azurelineatus</tp:taxon-name-part></tp:taxon-name></italic> by 13 and 15 fixed mutations for cytochrome oxidase I and control region markers, respectively, thus corresponding to a Kimura-2 sequence divergence of 2.3% and 5.9% respectively. These divergences are consistent with values obtained in other sister species of fish (<xref ref-type="bibr" rid="B15">Ward et al. 2005</xref>). RAD DNA sequencing results were also consistent with <italic><tp:taxon-name><tp:taxon-name-part taxon-name-part-type="genus" reg="Altrichthys">A.</tp:taxon-name-part> <tp:taxon-name-part taxon-name-part-type="species" reg="alelia">alelia</tp:taxon-name-part></tp:taxon-name></italic> and <italic><tp:taxon-name><tp:taxon-name-part taxon-name-part-type="genus" reg="Altrichthys">A.</tp:taxon-name-part> <tp:taxon-name-part taxon-name-part-type="species" reg="azurelineatus">azurelineatus</tp:taxon-name-part></tp:taxon-name></italic> being distinct species and more closely related to each other than either are to <italic><tp:taxon-name><tp:taxon-name-part taxon-name-part-type="genus" reg="Altrichthys">A.</tp:taxon-name-part> <tp:taxon-name-part taxon-name-part-type="species" reg="curatus">curatus</tp:taxon-name-part></tp:taxon-name></italic> (Table <xref ref-type="table" rid="T2">2</xref>). Indeed, RAD sequencing generated 8383 variable SNPs for the 5 sequenced individuals (2 <italic><tp:taxon-name><tp:taxon-name-part taxon-name-part-type="genus" reg="Altrichthys">A.</tp:taxon-name-part> <tp:taxon-name-part taxon-name-part-type="species" reg="alelia">alelia</tp:taxon-name-part></tp:taxon-name></italic>, 1 <italic><tp:taxon-name><tp:taxon-name-part taxon-name-part-type="genus" reg="Altrichthys">A.</tp:taxon-name-part> <tp:taxon-name-part taxon-name-part-type="species" reg="azurelineatus">azurelineatus</tp:taxon-name-part></tp:taxon-name></italic>, 2 <italic><tp:taxon-name><tp:taxon-name-part taxon-name-part-type="genus" reg="Altrichthys">A.</tp:taxon-name-part> <tp:taxon-name-part taxon-name-part-type="species" reg="curatus">curatus</tp:taxon-name-part></tp:taxon-name></italic>). Of those 8383 SNPs, 1584.5 (18.9%) showed differences between <italic><tp:taxon-name><tp:taxon-name-part taxon-name-part-type="genus" reg="Altrichthys">A.</tp:taxon-name-part> <tp:taxon-name-part taxon-name-part-type="species" reg="alelia">alelia</tp:taxon-name-part></tp:taxon-name></italic> and <italic><tp:taxon-name><tp:taxon-name-part taxon-name-part-type="genus" reg="Altrichthys">A.</tp:taxon-name-part> <tp:taxon-name-part taxon-name-part-type="species" reg="azurelineatus">azurelineatus</tp:taxon-name-part></tp:taxon-name></italic>; while 7224.5 (86.2%) and 6495 (76.4%) showed differences between <italic><tp:taxon-name><tp:taxon-name-part taxon-name-part-type="genus" reg="Altrichthys">A.</tp:taxon-name-part> <tp:taxon-name-part taxon-name-part-type="species" reg="curatus">curatus</tp:taxon-name-part></tp:taxon-name></italic> and <italic><tp:taxon-name><tp:taxon-name-part taxon-name-part-type="genus" reg="Altrichthys">A.</tp:taxon-name-part> <tp:taxon-name-part taxon-name-part-type="species" reg="alelia">alelia</tp:taxon-name-part></tp:taxon-name></italic> and between <italic><tp:taxon-name><tp:taxon-name-part taxon-name-part-type="genus" reg="Altrichthys">A.</tp:taxon-name-part> <tp:taxon-name-part taxon-name-part-type="species" reg="curatus">curatus</tp:taxon-name-part></tp:taxon-name></italic> and <italic><tp:taxon-name><tp:taxon-name-part taxon-name-part-type="genus" reg="Altrichthys">A.</tp:taxon-name-part> <tp:taxon-name-part taxon-name-part-type="species" reg="azurelineatus">azurelineatus</tp:taxon-name-part></tp:taxon-name></italic>, respectively (Table <xref ref-type="table" rid="T2">2</xref>).</p><fig id="F5" position="float" orientation="portrait"><label>Figure 5.</label><caption><p>Phylogenetic reconstructions of <italic><tp:taxon-name><tp:taxon-name-part taxon-name-part-type="genus" reg="Altrichthys">Altrichthys</tp:taxon-name-part></tp:taxon-name></italic> species based on mitochondrial control region (313 aligned base pairs) and cytochrome oxydase 1 (CO1, 611 aligned base pairs). The closely related <italic><tp:taxon-name><tp:taxon-name-part taxon-name-part-type="genus" reg="Acanthochromis">Acanthochromis</tp:taxon-name-part> <tp:taxon-name-part taxon-name-part-type="species" reg="polyacanthus">polyacanthus</tp:taxon-name-part></tp:taxon-name></italic> was used as an outgroup. Sample labels refer to collection sites: BUS, El Rio y Mar Resort, Busuanga Island, COR, Balinsasayaw Resort, Uson Island; SAN, Sangat Island; DLR, Dive Link Resort, Uson Island. Numbers above nodes refer to percent of 1000 bootstrap replicates used in Neighbor-Joining (left) and Maximum Likelihood (right) reconstruction methods.</p></caption><graphic xmlns:xlink="http://www.w3.org/1999/xlink" xlink:href="zookeys-675-045-g005.jpg" position="float" orientation="portrait" xlink:type="simple" id="oo_136600.jpg"/></fig><table-wrap id="T2" position="float" orientation="portrait"><label>Table 2.</label><caption><p>Results of RAD sequencing in three species. Results are based on 8383 variable SNPs for 5 sequenced individuals (2 <italic><tp:taxon-name><tp:taxon-name-part taxon-name-part-type="genus" reg="Altrichthys">A.</tp:taxon-name-part> <tp:taxon-name-part taxon-name-part-type="species" reg="alelia">alelia</tp:taxon-name-part></tp:taxon-name></italic>, 1 <italic><tp:taxon-name><tp:taxon-name-part taxon-name-part-type="genus" reg="Altrichthys">A.</tp:taxon-name-part> <tp:taxon-name-part taxon-name-part-type="species" reg="azurelineatus">azurelineatus</tp:taxon-name-part></tp:taxon-name></italic>, 2 <italic><tp:taxon-name><tp:taxon-name-part taxon-name-part-type="genus" reg="Altrichthys">A.</tp:taxon-name-part> <tp:taxon-name-part taxon-name-part-type="species" reg="curatus">curatus</tp:taxon-name-part></tp:taxon-name></italic>). Figures refer to the number of SNPs and their percentage (over 8383 total SNPs).</p></caption><table id="TID0E6DAE" rules="all"><tbody><tr><th rowspan="1" colspan="1"/><th rowspan="1" colspan="1">
                      <italic><tp:taxon-name><tp:taxon-name-part taxon-name-part-type="genus" reg="Altrichthys">A.</tp:taxon-name-part> <tp:taxon-name-part taxon-name-part-type="species" reg="alelia">alelia</tp:taxon-name-part></tp:taxon-name></italic>
                    </th><th rowspan="1" colspan="1">
                      <italic><tp:taxon-name><tp:taxon-name-part taxon-name-part-type="genus" reg="Altrichthys">A.</tp:taxon-name-part> <tp:taxon-name-part taxon-name-part-type="species" reg="azurelineatus">azurelineatus</tp:taxon-name-part></tp:taxon-name></italic>
                    </th><th rowspan="1" colspan="1">
                      <italic><tp:taxon-name><tp:taxon-name-part taxon-name-part-type="genus" reg="Altrichthys">A.</tp:taxon-name-part> <tp:taxon-name-part taxon-name-part-type="species" reg="curatus">curatus</tp:taxon-name-part></tp:taxon-name></italic>
                    </th></tr><tr><td rowspan="1" colspan="1">
                      <italic><tp:taxon-name><tp:taxon-name-part taxon-name-part-type="genus" reg="Altrichthys">A.</tp:taxon-name-part> <tp:taxon-name-part taxon-name-part-type="species" reg="alelia">alelia</tp:taxon-name-part></tp:taxon-name></italic>
                    </td><td rowspan="1" colspan="1">123 / 1.47%</td><td rowspan="1" colspan="1"/><td rowspan="1" colspan="1"/></tr><tr><td rowspan="1" colspan="1">
                      <italic><tp:taxon-name><tp:taxon-name-part taxon-name-part-type="genus" reg="Altrichthys">A.</tp:taxon-name-part> <tp:taxon-name-part taxon-name-part-type="species" reg="azurelineatus">azurelineatus</tp:taxon-name-part></tp:taxon-name></italic>
                    </td><td rowspan="1" colspan="1">1584.5 / 18.9%</td><td rowspan="1" colspan="1">– / –</td><td rowspan="1" colspan="1"/></tr><tr><td rowspan="1" colspan="1">
                      <italic><tp:taxon-name><tp:taxon-name-part taxon-name-part-type="genus" reg="Altrichthys">A.</tp:taxon-name-part> <tp:taxon-name-part taxon-name-part-type="species" reg="curatus">curatus</tp:taxon-name-part></tp:taxon-name></italic>
                    </td><td rowspan="1" colspan="1">7224.5 / 86.2%</td><td rowspan="1" colspan="1">6495 / 76.4%</td><td rowspan="1" colspan="1">8 / 0.0%</td></tr></tbody></table></table-wrap></tp:treatment-sec><tp:treatment-sec sec-type="distribution" id="SECID0EKZAE"><title>Distribution.</title><p>Known from northern Busuanga Island at San José, Palawan Province, Philippines (Figure <xref ref-type="fig" rid="F2">2</xref>).</p></tp:treatment-sec><tp:treatment-sec sec-type="habitat" id="SECID0EUZAE"><title>Habitat.</title><p>Collected off live and extensive thickets of corals mostly <italic><tp:taxon-name><tp:taxon-name-part taxon-name-part-type="genus" reg="Porites">Porites</tp:taxon-name-part> <tp:taxon-name-part taxon-name-part-type="species" reg="cylindrica">cylindrica</tp:taxon-name-part></tp:taxon-name></italic>.</p></tp:treatment-sec><tp:treatment-sec sec-type="etymology" id="SECID0EF1AE"><title>Etymology.</title><p>The name <italic><tp:taxon-name><tp:taxon-name-part taxon-name-part-type="genus" reg="Altrichthys">Altrichthys</tp:taxon-name-part> <tp:taxon-name-part taxon-name-part-type="species" reg="alelia">alelia</tp:taxon-name-part></tp:taxon-name></italic> derives from the combined first names of Alessio Bernardi and Amalia Bernardi, who greatly helped during field-work on <italic><tp:taxon-name><tp:taxon-name-part taxon-name-part-type="genus" reg="Altrichthys">Altrichthys</tp:taxon-name-part></tp:taxon-name></italic>.</p></tp:treatment-sec><tp:treatment-sec sec-type="Common name" id="SECID0E41AE"><title>Common name.</title><p>We suggest Alelia’s damselfish as a literal translation of the scientific name.</p></tp:treatment-sec><tp:treatment-sec><!--Section generated to contain objects referenced in tp:taxon-treatment.--><fig id="F1" position="float" orientation="portrait"><label>Figure 1.</label><caption><p>Holotype of <italic><tp:taxon-name><tp:taxon-name-part taxon-name-part-type="genus" reg="Altrichthys">Altrichthys</tp:taxon-name-part> <tp:taxon-name-part taxon-name-part-type="species" reg="alelia">alelia</tp:taxon-name-part></tp:taxon-name></italic>, shortly after capture. Photo by Gary C. Longo.</p></caption><graphic xmlns:xlink="http://www.w3.org/1999/xlink" xlink:href="zookeys-675-045-g001.jpg" position="float" orientation="portrait" xlink:type="simple" id="oo_136596.jpg"/></fig><fig id="F2" position="float" orientation="portrait"><label>Figure 2.</label><caption><p>Type locality of <italic><tp:taxon-name><tp:taxon-name-part taxon-name-part-type="genus" reg="Altrichthys">Altrichthys</tp:taxon-name-part> <tp:taxon-name-part taxon-name-part-type="species" reg="alelia">alelia</tp:taxon-name-part></tp:taxon-name></italic>. Busuanga Island, Palawan Province, Philippines, near the village of Maricaban, next to the resort “El Rio y Mar”, <named-content xmlns:xlink="http://www.w3.org/1999/xlink" content-type="dwc:verbatimCoordinates" xlink:type="simple"><named-content content-type="geo-json" specific-use="{&#34;type&#34;:&#34;Point&#34;,&#34;coordinates&#34;:[120.102200,12.191100]}" id="NCID0EWGAC" xlink:type="simple">12.1911°N; 120.1022°E</named-content></named-content>. Highlighted in red are Tara Island and Uson Island, where specimens of <italic><tp:taxon-name><tp:taxon-name-part taxon-name-part-type="genus" reg="Altrichthys">Altrichthys</tp:taxon-name-part></tp:taxon-name></italic> were first collected, as well as Uson Island and Sangat Island where sister species <italic><tp:taxon-name><tp:taxon-name-part taxon-name-part-type="genus" reg="Altrichthys">A.</tp:taxon-name-part> <tp:taxon-name-part taxon-name-part-type="species" reg="azurelineatus">azurelineatus</tp:taxon-name-part></tp:taxon-name></italic> and <italic><tp:taxon-name><tp:taxon-name-part taxon-name-part-type="genus" reg="Altrichthys">A.</tp:taxon-name-part> <tp:taxon-name-part taxon-name-part-type="species" reg="curatus">curatus</tp:taxon-name-part></tp:taxon-name></italic> were collected.</p></caption><graphic xmlns:xlink="http://www.w3.org/1999/xlink" xlink:href="zookeys-675-045-g002.jpg" position="float" orientation="portrait" xlink:type="simple" id="oo_136597.jpg"/></fig></tp:treatment-sec><ref-list><ref id="B15"><mixed-citation xmlns:xlink="http://www.w3.org/1999/xlink" xlink:type="simple">
          <person-group><name name-style="western"><surname>Ward</surname><given-names>RD</given-names></name><name name-style="western"><surname>Zemlak</surname><given-names>TS</given-names></name><name name-style="western"><surname>Innes</surname><given-names>BH</given-names></name><name name-style="western"><surname>Last</surname><given-names>PR</given-names></name><name name-style="western"><surname>Hebert</surname><given-names>PDN</given-names></name></person-group> (<year>2005</year>) <article-title>DNA barcoding Australia’s fish species. Philosophical transactions of the Royal Society of London.</article-title> <source>Series B, Biological sciences</source> <volume>360</volume>: <fpage>1847</fpage>–<lpage>57</lpage>. <ext-link xlink:type="simple" ext-link-type="doi" xlink:href="10.1098/rstb.2005.1716">https://doi.org/10.1098/rstb.2005.1716</ext-link></mixed-citation></ref></ref-list></tp:taxon-treatment>
